# Supplementary material for: Single-Nucleotide Polymorphisms in Genes Maintaining the Stability of Mitochondrial DNA Affect the Occurrence, Onset, Severity and Treatment of Major Depressive Disorder
Source: Int J Mol Sci. 2023 Sep 29;24(19):14752. doi: 10.3390/ijms241914752 (PMC10573273; doi:10.3390/ijms241914752)
Supplement: Supplementary file 1 [file ijms-24-14752-s001.zip]

Archive with 1 entries (1 files):
- ijms-2618090-supplementary.pdf
